# Supplementary material for: A controlled study of the hygienic technical evaluation of the transaxillary approach for inflation-free single-port lumpectomy versus conventional transcervical anterior open surgery in radical thyroid cancer resection
Source: World J Surg Oncol. 2024 Jun 27;22:173. doi: 10.1186/s12957-024-03445-y (PMC11210178; doi:10.1186/s12957-024-03445-y)
Supplement: Supplementary file 1 — Supplementary Material 1 [file 12957_2024_3445_MOESM1_ESM.xls]

## Sheet: Sheet1
甲乳外科医疗技术开展情况月报表
新技术名称：腔镜甲状腺部分切除术(腋窝腔镜甲状腺手术)（2021）																			术后不同时间段颈部感觉（日常麻木、挛缩感，饮食吞咽联动现象）			术后自觉对日常社会生活影响
序号	开展病历号	性别	年龄	开展时间	手术时间（min）	术中出血(ml)	带管时间(day)	住院时间(day)	医疗总费用	淋巴结转移数目()	并发症（低钙、声音嘶哑、感染、皮下积液、出血联动反应)	术前1天CRP（Atellica）	术后1天CRP（Atellica）	术前ESR(上海讯达，魏氏法)	术1天ESR(上海讯达，魏氏法)	VAS评分	随访信息	整体满意度	3月	6月	12月					满意度分级：1.很不满意2.不满意3.不太满意4.一般5.较满意6.满意7.很满意
1	1985644	女	31	2020-03-02	175	20	6	12		（右侧）甲状腺嗜酸细胞腺瘤(良性)。		2	10.2	6	13.6	3		5				1
2	1987685	女	35	2020-03-17	200	40	6	8		（右侧甲状腺）结节性甲状腺肿伴囊性变（良性）。		1	16.2	3	16	2		5				0
3	1988337	女	44	2020-03-23	120	15	10	15		（左侧）结节性甲状腺肿（良性）		3	13.5	3	19.3	3		5				0
4	1421065	女	50	2020-03-27	180	20	8	11		（左侧甲状腺肿块）结节性甲状腺肿（良性）		4	17	6	34.6	3		5				1
5	1989226	女	54	2020-03-28	165	10	7	9		（右侧）结节性甲状腺肿，部分区域伴纤维化（良性）		3	9.3	2	15	1		6				1
6	1989553	女	46	2020-03-31	180	50	10	13		（右侧）结节性腺瘤性甲状腺肿，伴钙化和骨化（良性）		3	13.3	8	35	0		4				1
7	1989737	女	31	2020-04-02	130	15	8	12		（右侧）甲状腺微小乳头状癌，长径0.6cm。（中央区）淋巴结阴性（0/4）。	切口感染	2	28.3	9	26.5	0		6				1				VAS评分：0不疼痛；1-3轻度疼痛；4-6中度疼痛；7-10重度疼痛；（视觉模拟疼痛感觉）
8	1720651	女	28	2020-04-15	130	10	5	9		（右侧）甲状腺乳头状癌，经典型，径0.5cm。（右中央区）淋巴结阴性（0/8）。		3	14.5	4	25.6	1		7				1
9	1991839	女	45	2020-04-18	150	15	8	19		（右侧）甲状腺微小乳头状癌，长径0.8cm。（右中央区）淋巴结阴性（0/1）。		4	17.5	11	16.3	3		7				1
10	1992100	女	33	2020-04-20	55	10	8	12		（左侧甲状腺结节）可疑为甲状腺乳头状癌（滤泡亚型），（左中央区）淋巴结阴性（0/1）；另见部分甲状腺组织。		2	10.5	8	22	4		5				1
11	1997259	女	36	2020-06-01	135	15	7	11		（左侧）结节性甲状腺肿，周围纤维化中见多灶甲状腺微小乳头状癌 。（左中央区）淋巴结未见病变累及（0/2）		2	13	15	23	6		4				1
12	1999648	女	20	2020-06-20	160	10	7	11		（左侧）甲状腺乳头状癌，经典型，径0.8cm。（左中央区）淋巴结阴性（0/3）。		3	16.5	13	33	4		6				0
13	2012115	女	22	2020-07-03	170	30	7	10		（左侧甲状腺）腺瘤性结节性甲状腺肿		2	10.3	15	24	0		7				0				社会生活影响度：3分 严重影响：疾病及疤痕对心理、生活造成严重影响甚至不能日常生活；2分 影响：疾病及疤痕对心理、生活造成影响；严重心理障碍尚可日常生活；1分 轻度影响：疾病及疤痕对心理、生活轻度影响；患者对疾病及疤痕轻度心理障碍，几乎不影响日常生活；0分 不影响： 疾病及疤痕对患者心理、生活完全不影响
15	1300532	女	40	2020-07-13								1	13.5	8	26	3		6				0
16	1950072	女	41	2020-07-15	130	10	6	15		（右侧）甲状腺微小乳头状癌，长径0.2cm1.（右中央区）淋巴结（0/2）未见癌转移2.（喉前淋巴结）未见癌转移		2	16.4	9	33	3		4				0
17	2013758	女	50	2020-07-21	180	20	6	11		（右侧）甲状腺微小乳头状癌，长径0.3cm；腺瘤性结节性甲状腺肿，长径1.0cm（中央区）淋巴结（2/3）见癌转移		2	16.3	4	24.6	1		4				0
18	2015590	男	31	2020-08-01	150	10	7	13		（右侧）甲状腺符合有乳头状样核特点的非浸润性滤泡性甲状腺肿瘤，长径1.5cm		1	10.2	9	16	0		6				1
19	2016286	女	29	2020-08-06	250	60	5	8		免疫组化结果显示:CD56(灶状+),CK19(+),Galectin-3(－),HBME-1(少数+)。		2	13.5	12	24	6		5				0
20	2017598	女	49	2020-08-17	150	15	9	13		（左侧）腺瘤性结节性甲状腺肿伴嗜酸性变。		2	16.5	13	26	4		4				0
21	2018313	女	23	2020-08-21	185	20	7	11		（左侧）甲状腺乳头状癌，大小1.3cm*1.2cm。未见脉管内癌栓，未见神经侵犯。（左中央区淋巴结）示脂肪组织及少量淋巴细胞。		1	12.2	16	24	3		4				1
22	1986841	女	42	2020-09-21	120	15	8	14		（右侧）甲状腺乳头状癌，镜下大小约0.3cm，周围呈慢性淋巴细胞性甲状腺炎改变。（右侧中央区）镜下示淋巴结：1/1（+）。		3	16.5	13	26.5	4		6				0
23	2022508	女	49	2020-09-25	170	20	11	15		（右侧）甲状腺乳头状癌，经典型，大小为1.1cm*0.6cm。（右中央区淋巴结）:(-)		4	14.5	16	23.3	3		7				1
24	2024741	女	48	2020-10-10	150	10	6	9		（右侧）：甲状腺乳头状癌，经典型，长径1.0cm。“右中央区”：送检纤维、脂肪组织及少量甲状旁腺组织，未见明显淋巴结转移。		1	11.1	12	12	4		4
25	2024950	女	37	2020-10-13	145	10	8	13		（左侧）甲状腺乳头状癌，经典型，径0.8cm。（左中央区淋巴结）淋巴结1枚，未见癌转移。		3	9.7	13	24.6	3		6
26	2025550	女	48	2020-10-19	150	10	7	13		（右侧）甲状腺乳头状癌，径0.3cm。（右中央区淋巴结）淋巴结2枚未见癌转移。		5	18.3	12	22.3	2		7
27	1997921	女	49	2020-10-30	150	15	10	15		（左侧甲状腺肿物）甲状腺乳头状癌，两枚，长径0.1-0.2cm。（左中央区淋巴结）纤维、脂肪和血管。		2	16.2	6	16.5	2		6
28	2028154	女	49	2020-11-06	150	10	6	10		灰黄脂肪组织，大小2.0cm*1.5cm*0.5cm。似检及淋巴结2枚。（左侧甲状腺肿物）甲状腺微小乳头状癌，长径0.5cm。另见甲状腺腺瘤，2枚，长径0.5cm、0.6cm。（胃窦）慢性非萎缩性胃炎，轻度。		1	12.2	14	19	5		6
29	2028287	女	29	2020-11-07	145	15	5	9		“右中央区”：淋巴结2枚，未见肿瘤累及。“峡部”：良性甲状腺组织。“右侧”：结节性甲状腺肿，间质伴钙化。		4	13.2	16	23	3		7
30	2029307	女	25	2020-11-16	175	10	5	9		（左侧中央区）淋巴结阴性(0/1)。（左侧）甲状腺乳头状癌，经典型，径0.7cm。		2	14.2	23	29	1		6
31	2029413	女	34	2020-11-17	150	10	8	10		（右侧甲状腺肿物）甲状腺乳头状癌，径0.7cm。（右中央区淋巴结）良性甲状腺组织。		4	13.5	12	15	3		4
32	2030509	男	27	2020-11-25	305	20	5	7		“中央区”：淋巴结1枚，未见癌转移，另见少量甲状旁腺组织。“左侧”：甲状腺微小乳头状癌。（左侧颈部淋巴结穿刺涂片） 可见分化成熟的小淋巴细胞及组织细胞。		3	16.2	18	26	4		4
33	1331933	女	34	2020-12-01	170	10	6	9		“右中央区”：淋巴结1/7枚见癌转移。“右侧”：甲状腺微小乳头状癌。		4	14.2	12	18	6		4
34	2031598	女	26	2020-12-05	140	15	4	8		“左中央区”：淋巴结3枚，未见肿瘤累及。“左侧”：甲状腺微小乳头状癌。（左侧甲状腺结节穿刺涂片） 可见异型滤泡上皮细胞，考虑为甲状腺乳头状癌，建议术中冰冻。		2	13.3	9	16	4		6
35	2033678	女	26	2020-12-24	120	10	5	11		（右侧）甲状腺腺瘤，间质大片出血。（右侧甲状腺结节穿刺涂片） 可见少量滤泡上皮细胞，未见明确肿瘤细胞。		4	14.3	4	13.6	2		6
腔镜甲状腺部分切除术(腋窝腔镜甲状腺手术)（2022）
序号	开展病历号			开展时间	手术时间	术中出血	带管时间	住院时间		淋巴结转移数目	并发症（低钙、声音嘶哑、感染、皮下积液、出血联动反应)	术前1天CRP（Atellica）	术后1天CRP（Atellica）	术前ESR(上海讯达，魏氏法)	术1天ESR(上海讯达，魏氏法)	VAS评分		满意度（VAS评分）
1	2035300	女	57	2020-01-06	150	15	6	9		（左中央区）淋巴结阴性（0/1)。“左侧”：甲状腺微小乳头状癌。 免疫组化结果显示:CD56(+),CK19(+),Galectin-3(+),HBME-1(+),TPO(弱+)。		3	16.3	4	16.3	4	随访信息	7
2	2036878	女	23	2021-01-20	145	10	6	10		（左中央区淋巴结）淋巴结：阴性；（左侧）甲状腺微小乳头状癌，径0.8cm		4	17.3	13	19.3	5		7
3	2040350	女	31	2021-02-23	130	10	4	8		（左侧）甲状腺微小乳头状癌，长径0.6cm（左中央区淋巴结）示少量甲状腺和脂肪、横纹肌组织。		3	16.3	11	16.8	4		6
4	2043598	女	30	2021-03-15	210	20	5	13		“左侧”：甲状腺滤泡性肿瘤，未见明确包膜侵犯，符合滤泡性腺瘤，建议定期随诊复查。		1	16.8	13	16.1	4		4
5	2043927	女	31	2021-03-18	120	15	5	9		（右侧）甲状腺微小乳头状癌，长径0.8cm。（右中央区）淋巴结阴性(0/5) 。		5	20.3	9	19.2	8		6
6	1884078	女	42	2021-05-21	125	5	5	11		（右侧）结节性腺瘤性甲状腺肿，伴部分滤泡上皮乳头状增生（右侧中央区淋巴结）：未见特殊。		2	21.6	17	13	4		6
7	1809333	女	45	2021-06-16	150	10	6	10		（右侧）考虑结节性甲状腺肿伴乳头状增生。注：建议门诊定期随诊。		1	13.3	9	14.6	4		7
8	1958621	女	38	2021-06-08	170	30	5	7		（右侧）甲状腺滤泡性腺瘤，径2.5cm，周围呈乔本氏甲状腺炎改变，部分区域滤泡上皮细胞生长活跃伴有非典型性。 注：1.免疫组化结果显示: （2111778-8）：CD56(+),CK19(+),cyclin D1(+),HBME-1(灶状+),Galectin-3(+)。 2.建议门诊密切随访。		2	14.6	8	16	6		6
9	2056241	女	36	2021-06-21	125	10	7	11		（左侧）甲状腺微小乳头状癌，长径0.8cm（左中央区淋巴结）：镜下示纤维、血管和甲状腺组织		5	19.3	10	10.5	4		7
10	2061461	女	39	2021-07-29						“右侧”：结节性甲状腺肿。		2	13.3	13	17.5	7		4
11	2059031	女	46	2021-07-12	100	10	8	13		（右侧甲状腺及峡部）甲状腺微小乳头状癌，径0.3cm。（喉前淋巴结）：0/2（-）；（右中央区淋巴结）：示纤维、脂肪、横纹肌组织（-）		4	16	14	16.5	4		5
12	2062581	女	27	2021-08-07	117	10	4	7		（右侧）甲状腺乳头状癌，径0.6cm；周围呈慢性淋巴细胞性甲状腺炎。（喉前）淋巴结阴性（0/4）。（右中央区）淋巴结阳性（1/5)。		5	23.2	11	16.4	9		5
13	2064690	女	32	2021-08-26	160	10	6	9		（左侧）结节性甲状腺肿伴囊性变，小灶区滤泡上皮呈乳头状增生。		2	16.3	21	19.6	4		5
14	2067775	女	23	2021-09-24	165	10	5	11		（右侧甲状腺肿物）甲状腺腺瘤，长径3.0cm。		2	16.3	16	26.9	4		6
16	2075171	女	42	2021-11-25 07:59:00	103	20	4	8		（右侧）甲状腺乳头状癌，径0.2cm。（右侧）甲状腺滤泡性腺瘤，大小3.5cm*2.3cm。注：本例甲状腺乳头状癌诊断依据术中冰冻切片（FS211299）。（右中央区）淋巴结阴性（0/3）。（头皮）表皮样囊肿伴感染。		3	17.6	17	27	5		4
17	2078347	女	33	2021-12-22	180	20	5	11		（右侧）甲状腺乳头状癌，大小1.5cm*1.2cm。（右中央区）淋巴结阴性（0/4）。		3	18.3	16	32.6	4		6
序号	开展病历号			开展时间	手术时间	术中出血	带管时间	住院时间		淋巴结转移数目	并发症（低钙、声音嘶哑、感染、皮下积液、出血联动反应)	术前1天CRP（Atellica）	术后1天CRP（Atellica）	术前ESR(上海讯达，魏氏法)	术1天ESR(上海讯达，魏氏法)	VAS评分		满意度（VAS评分）
1	2082958	女	37	2022-01-28	140	15	4	11		（左侧甲状腺）甲状腺乳头状癌，镜下径0.3cm；周围呈乔本氏甲状腺炎改变。（左中央区）淋巴结阳性（2/4）。		3	19.2	6	26.3	5		4
2	2081672	女	26	2022-01-19 15:09:00	140	10	4	11		（右侧）甲状腺滤泡性腺瘤，径3.8cm。（右中央区淋巴结）示脂肪组织及淋巴细胞。		1	13.2	7	21.3	4		5
3	2082137	女	31	2022-01-21 11:59:00	120	15	4	7		“右侧”：结节性腺瘤性甲状腺肿。		2	13.5	13	16.3	3		6
4	2084697	女	45	2022-02-09 11:04:00	185	10	5	9		（左侧）：甲状腺滤泡性肿瘤，长径1.8cm；周围呈乔本氏甲状腺炎改变。 免疫组化结果显示:CD56(+),CK19(灶状+),Galectin-3(－),HBME-1(－),TG(+),TTF-1(+),Ki-67(+＜5%)。（左中央区淋巴结）：0/2（-)。		2	18.3	15	19.1	5		4
5	2084151	女	55	2022-02-07 07:52:00	120	10	6	11		（右侧）考虑为腺瘤性结节性甲状腺肿，径2.2cm，部分区域滤泡上皮乳头状增生。		4	16.3	16	18.2	4		4
6	2042256	女	25	2022-04-12 09:25:00	148	20	8	11		恶性潜能未定肿瘤		3	16.7	17	19.2	5		6
7	2094419	女	23	2022-04-22 08:50:00	120	15	5	9		甲状腺腺瘤伴囊性出血		4	18.3	16	26.3	2		4
8	1328387	女	33	2022-02-24 13:19:00	170	10	7	11		（左侧）：甲状腺微小乳头状癌,长径0.3cm。（左中央区）：淋巴结（0/1)未见癌转移。		5	21.3	16	29.1	3		6
9	2084151	女	55	2022-02-07 07:52:00	120	10	6	11		（右侧）考虑为腺瘤性结节性甲状腺肿，径2.2cm，部分区域滤泡上皮乳头状增生。		1	15.6	13	29.6	4		7
				2022-06-07	155	15	5	10		左五区淋巴结肉芽肿性炎，考虑结核；2.甲状腺亚急性肉芽肿性炎
甲乳外科医疗技术开展情况月报表
序号	开展病历号	性别	年龄	开展时间	手术时间（min）	术中出血(ml)	带管时间(day)	住院时间(day)		淋巴结转移数目()	并发症（低钙、声音嘶哑、感染、皮下积液、出血联动反应)	术前1天CRP（Atellica）	术后1天CRP（Atellica）	术前ESR(上海讯达，魏氏法)	术1天ESR(上海讯达，魏氏法)	VAS评分		满意度（VAS评分）
1	0001994521	女	35	2021-10-27 09:00:00	105	10	6	11		（左侧甲状腺结节）甲状腺微小乳头状癌，长径0.5cm。周围呈乔本甲状腺炎个别。（左中央区）淋巴结阴性（0/6）。（喉前淋巴结）乔本甲状腺炎。		3	13.5	9	19	3	随访信息	4
2	0001997671	男	33	2021-06-05 09:00:00	70	15	5	11		（右侧）甲状腺微小乳头状癌，长径0.3cm1.（右中央区）淋巴结（0/2）未见癌转移2.（喉前淋巴结）未见癌转移		2	12	4	23	5		5
3	0001997851	女	54	2021-06-05 09:00:00	80	10	4	8		（右侧）甲状腺乳头状癌，长径1.7cm（右中央区淋巴结）镜下示淋巴结：2/5（+）；（喉前淋结镜下示纤维血管脂肪组织；		3	15	10	25	2		6
4	0001991271	女	26	2021-04-14 10:00:00	90	10	4	7		（左侧甲状腺肿物）甲状腺微小乳头状癌，长径0.4cm。（左中央区）淋巴结阴（0/7）。（喉前）淋巴结阴性（0/1）。。		3	17	11	29	3		4
5	0001991359	女	26	2021-04-14 09:00:00	90	10	4	7		（左侧）甲状腺微小乳头状癌，长径0.8cm。（左中央区）淋巴结阴性（0/4）。		4	21	9	32	4		3
6	0001991196	男	48	2021-04-14 09:00:00	90	20	4	7		（左侧甲状腺肿块）甲状腺乳头状癌，长径1.2cm，未见脉管、神经侵犯。周围甲状腺呈慢性淋巴细胞性甲状腺炎改变。（左中央区）淋巴结阴性（0/4）。		6	16	3	16.5	2		4
7	0001989560	女	47	2021-03-31 09:00:00	90	10	4	7		（右侧甲状腺）结合免疫组化结果，符合甲状腺微小乳头状癌，（喉前淋巴结）：未见肿瘤（右中央区淋巴结）镜下示淋巴结：0/3（-）。		4	22	8	16	1		5
8	0001988180	女	54	2021-03-20 09:00:00	90	15	4	7		“右侧”：甲状腺乳头状癌，经典型，长径1.2cm。“左侧”：慢性淋巴细胞性甲状腺炎；“右侧中央区”：淋巴结1/11枚见癌累及；“气管前”：淋巴结1枚，未见癌转移；“喉前”：送检纤维脂肪组织。		3	1	12	18.6	6		3
9	0001881663	女	50	2021-03-20 09:00:00	130	20	5	9		“左侧”：甲状腺微小乳头状癌。（左中央区）淋巴结阴性（0/4）。		3		13	16.3	5		4
10	0002018846	女	33	2021-08-25 13:00:00	90	15	4	8		（左侧）甲状腺微小乳头状癌，长径0.5cm（左中央区）淋巴结（0/7）未见癌转移		4	9	15	13	3		5
11	0002021804	男	34	2021-09-21 09:00:00	120	15	7	13		（右侧）甲状腺乳头状癌，经典型，4枚，长径0.1cm-1.2cm。（右中央区淋巴结）甲状腺乳头状癌，镜下约0.4cm。		3	13.5	11	16	4		5
12	0001993117	女	49	2021-04-28 09:00:00	120	15	4	8		（左侧）甲状腺微小乳头状癌，径0.8cm，周围呈慢性淋巴细胞性甲状腺（左中央区）淋巴结未见癌转移（0/10）		4	16	12	17.3	4		6
13	0002026081	男	48	2021-10-21 09:00:00	55	10	6	10		（右侧）甲状腺微小乳头状癌，长径0.8cm。（右侧中央区）淋巴结阴性（0/2）。		2	12.3	11	16.3	3
14	0001519911	男	37	2021-04-30 09:00:00	100	5	4	6		“右侧”：甲状腺微小乳头状癌。“右中央区”：淋巴结1/3枚见癌转移；“喉前”：淋巴结1枚，未见肿瘤累及。		3	13.1	7	15.3	2		5
15	0001400782	女	43	2021-04-03 09:00:00	155	20	7	10		（右侧）甲状腺微小乳头状癌，两枚，径0.1cm、0.5cm。（右中央区淋巴结）淋巴结：4/7（+）；（喉前淋巴结）镜下示淋巴结：0/2（-）		4	15.3	6	14.3	4		4
16	0001998430	女	31	2021-06-10 09:00:00	143	15	6	10		（左侧）甲状腺乳头状癌，经典型，径0.6cm。（喉前淋巴结）示甲状腺滤泡组织；(左侧中央区）淋巴结阳性（1/1）。		3	16	9	13.2	3		6
17	0001861541	女	45	2021-04-27 09:00:00	135	15	4	9		（右侧）甲状腺乳头状癌，经典型，径0.7cm。（喉前）淋巴结阴性（0/1）；（中央区)淋巴结阴性（0/2）。		2	19.2	4	11.3	5		5
18	0002017970	女	27	2021-08-19 09:00:00	120	20	5	9		（右侧）甲状腺微小乳头状癌，长径0.7cm，周围呈慢性淋巴细胞性甲状腺炎改变（右中央区淋巴结）淋巴结：0/10（-）		5	13.4	7	19.3	4		4
19	0002057376	女	42	2022-06-30 09:13:00	82	15	4	8		（右甲状腺肿物）微小甲状腺乳头状癌，2枚，长径0.2cm、0.4cm。周围伴乔本甲状腺炎。（右侧中央区）淋巴结阴性（0/4）。		2	10.3	10	19.3	2		5
20	0002057397	女	47	2022-06-30 10:37:00	65	10	5	9		（右侧甲状腺肿物）微小甲状腺乳头状癌，长径0.8cm。（右侧中央区淋巴结）：0/3（-）。		3	15.3	9	23.2	3		5
21	0002041933	女	40	2022-02-26 08:18:00	85	10	5	9		（右侧）甲状腺乳头状癌，径0.5cm。（右中央区）淋巴结阳性（1/6）。（甲状腺）示甲状腺乳头状癌。		4	19.3	8	24	1		4
22	0002048725	男	36	2022-08-16 07:25:00	65	10	4	10		“右侧”：慢性淋巴细胞性甲状腺炎合并甲状腺微小乳头状癌。“右侧中央区”：淋巴结4枚，未见癌转移。		5	21.3	7	36	6		5
23	0002037570	女	48	2022-01-27 09:22:00	75	10	5	9		（右侧）：甲状腺乳头状癌，径0.8cm。（喉前）：淋巴结（0/1）未见癌转移。 （中央区）：淋巴结（0/4）未见癌转移。		6	18.9	6	24	7		6
24	0002060424	女	61	2022-07-21 10:30:00	95	10	5	9		“右侧”：甲状腺乳头状癌，长径2.5cm，经典型，间质伴显著钙化及骨化，周围甲状腺呈慢性淋巴细胞性甲状腺炎改变。“右中央区”：淋巴结10枚，未见肿瘤累及。		4	16	11	19	8		4
25	0002047854	女	32	2022-04-15 08:02:00	105	10	4	10		（右侧甲状腺肿物）甲状腺微小乳头状癌，长径0.8cm。“右侧中央区”：淋巴结3枚，未见癌转移。		6	15	13	19.8	2		7
26	0002046273	女	59	2022-04-02 09:07:00	70	10	4	10		（左甲状腺）甲状腺微小乳头状癌，径0.2cm。另一结节考虑腺瘤性结节性甲状腺肿，“右侧中央区”：淋巴结3枚，未见癌转移。		4	17	12	23.2	3		6
27	0002041419	女	49	2022-02-23 11:26:00	70	10	4	7		（左侧）甲状腺微小乳头状癌，2枚，直径0.3cm、0.4cm。（左中央区淋巴结）淋巴结：0/1（-）		3	13	14	23.5	4		5
28	0001642173	女	43	2022-03-05 11:43:00	50	5	4	7		（左侧）：甲状腺微小乳头状癌，长径0.3cm，周围呈慢性淋巴细胞性甲状腺炎。“右侧中央区”：淋巴结3枚，未见癌转移。		4	14.6	10	30.1	6		4
29	0001407074	女	41	2022-03-05 11:29:00	90	10	5	10		（左侧）甲状腺乳头状癌，多灶性，径0.2cm-0.4cm。（左中央区）淋巴结阴性(0/4)。		2	19.3	13	28	7		4
30	0002049957	女	37	2022-05-04 12:46:00	93	12	5	9		“左侧”：慢性淋巴细胞性甲状腺炎合并甲状腺微小乳头状癌。“左中央区”：淋巴结9枚，未见肿瘤累及。		4	20.5	13	21.3	2		4
31	0002038798	男	30	2022-02-04 08:07:00	85	15	4	8		（左甲状腺）甲状腺乳头状癌，长径1.0cm。（左中央区淋巴结）淋巴结：3/12（+）,癌结节一枚。		3	16.4	14	19.3	5		4
32	0001410214	女	68	2022-03-26 09:48:00	90	20	4	12		（左侧）：甲状腺乳头状癌，径0.7cm；周围伴慢性淋巴细胞性甲状腺炎。（左中央区）：淋巴结未见癌转移（0/10）。		4	16.2	12	12.1	8		5
33	0002047241	女	36	2022-04-10 14:30:00	90	10	5	9		（左侧）甲状腺乳头状癌，大小1.5cm*0.8cm。1.（左气管前淋巴结）淋巴结2/4枚见癌转移。2.（左气管旁淋巴结）淋巴结3/4枚见癌转移。3.（喉前淋巴结）未见癌累及 。		4	17.6	9	16.3	1		5
34	0002037526	女	50	2022-01-26 10:33:00	70	10	5	11		（左侧）甲状腺微小乳头状癌。（左中央区淋巴结）淋巴结13枚未见癌转移。		6	18.6	7	14.2	3		6
35	0001407802	女	29	2022-05-11 12:33:00	90	10	5	10		（左侧）甲状腺微小乳头状癌，2枚，长径0.2cm-0.3cm。（左中央区）淋巴结阴性（0/3）。		4	17.6	6	16.3	6		3
