# Supplementary material for: A controlled study of the hygienic technical evaluation of the transaxillary approach for inflation-free single-port lumpectomy versus conventional transcervical anterior open surgery in radical thyroid cancer resection
Source: World J Surg Oncol. 2024 Jun 27;22:173. doi: 10.1186/s12957-024-03445-y (PMC11210178; doi:10.1186/s12957-024-03445-y)
Supplement: Supplementary file 2 — Supplementary Material 2 [file 12957_2024_3445_MOESM2_ESM.xlsx]

## Sheet: Sheet1
组别（1=实验组）；2=对照组	性别(1=女;2=男)	肿瘤直径	年龄	手术时间	术中出血（ml）	带管时间（d）	住院时间（d）	并发症（低钙、声音嘶哑、感染、皮下积液、出血)	VAS评分	满意度（VAS评分）	住院总费用
1	1	6	31	130	15	8	12	1	3	6	17041
1	1	5	28	130	10	5	9		3	7	18990
1	1	8	45	150	15	8	19		3	7	21780
1	1	7	33	155	10	8	12		4	5	19873
1	1	5	36	135	15	7	11		5	4	15111
1	1	8	20	160	10	7	11		4	6	16806
1	1	2	41	130	10	6	15		3	4	19818
1	1	3	50	180	20	6	11		1	4	19734
1	1	13	23	185	20	7	11		3	4	22000
1	1	3	42	120	15	8	14		4	6	17356
1	1	11	49	170	20	11	15		3	7	16905
1	1	10	48	150	10	6	9		4	4	18453
1	1	8	37	145	10	8	13		3	6	17564
1	1	3	48	150	10	7	13		2	7	16854
1	1	3	49	150	15	10	15		2	6	15648
1	1	7	25	175	10	5	9		3	6	18546
1	1	7	34	150	10	8	10		3	4	19786
1	2	5	27	305	20	5	7		4	4	17965
1	1	4	34	170	10	6	9		2	4	16685
1	1	5	26	140	15	4	8		4	6	16786
1	1	6	57	150	15	6	9		4	7	18002
1	1	8	23	145	10	6	10		5	7	17658
1	1	6	31	130	10	4	8		4	6	18964
1	1	8	31	120	15	5	9		8	6	17685
1	1	8	36	125	10	7	11		4	7	17585
1	1	3	46	100	10	8	13		4	5	18905
1	1	6	27	117	10	4	7		6	5	18674
1	1	2	42	103	20	4	8		5	4	16964
1	1	15	33	180	20	5	11		4	6	19064
1	1	3	37	140	15	4	11		5	4	18135
2	1	5	35	105	10	6	11		3	4	14794
2	2	3	33	70	15	5	11		5	5	16628
2	1	17	54	80	10	4	8		2	6	13886
2	1	4	26	90	10	4	7		3	4	14688
2	1	8	26	90	10	4	7		4	3	14394
2	1	5	47	90	10	4	7		4	5	13849
2	1	12	54	90	15	4	7		6	3	15783
2	1	4	50	130	20	5	9		5	4	13452
2	1	5	33	90	15	4	8		3	5	16832
2	2	12	34	120	15	7	13		4	5	15621
2	1	8	49	120	15	4	8		4	6	14872
2	1	5	43	155	20	7	10		4	4	14572
2	1	6	31	143	15	6	10		3	6	13628
2	1	7	45	135	15	4	9		5	5	15328
2	1	7	27	120	20	5	9		4	4	13452
2	1	4	42	82	15	4	8		2	5	15462
2	1	8	47	65	10	5	9		3	5	14583
2	1	5	40	85	10	5	9		1	4	13980
2	1	8	48	75	10	5	9		7	6	14872
2	1	8	32	105	10	4	10		2	7	13562
2	1	2	59	70	10	4	10		3	6	16134
2	1	4	49	70	10	4	7		4	5	15942
2	1	3	43	50	5	4	7		6	4	14723
2	1	4	41	90	10	5	10		7	4	15932
2	1	5	37	93	12	5	9		2	4	14562
2	2	10	30	85	15	4	8		5	4	15348
2	1	7	68	90	20	4	12		8	5	14533
2	1	15	36	90	10	5	9		1	5	13645
2	1	4	50	70	10	5	11		3	6	15436
2	1	3	29	90	10	5	10		6	3	16578
