# Supplementary material for: A controlled study of the hygienic technical evaluation of the transaxillary approach for inflation-free single-port lumpectomy versus conventional transcervical anterior open surgery in radical thyroid cancer resection
Source: World J Surg Oncol. 2024 Jun 27;22:173. doi: 10.1186/s12957-024-03445-y (PMC11210178; doi:10.1186/s12957-024-03445-y)
Supplement: Supplementary file 3 — Supplementary Material 3 [file 12957_2024_3445_MOESM3_ESM.xls]

## Sheet: Sheet1
	无充气腋窝入路完全腔镜甲状腺癌手术和传统开放甲
		性别 例（%）				年龄（岁，x±s）		肿瘤大小（mm）
	组别	男		女
	实验组(n=30)	1（3.33）		29（96.67）		36.3±9.62		6.27±3.16
	对照组(n=30)	3（10.00）		27（90.00）		41.27±10.45		6.60±3.59
	X2	0.27			t值	-1.91		-0.38
	P值	0.61			p值	0.6		0.7

## Sheet: Sheet5
			两组患者手术相关指标比较
	术中出血(ml)	引流管放置时间(d)	住院时间(d)		手术时间（min）	术后24H疼痛VAS评分	满意度评分	住院总费用（元）		手术时间（min）
实验组（n=30）	13.5±3.97	6.43±1.74	11.00±2.75		149.67±36.22	3.73±1.34	5.47±1.20	18177.90±1566.81		149.67±36.22
对照组 (n=30)	12.73±3.83	4.70±0.87	9.07±1.57		94.20±24.53	3.97±1.77	4.73±1.02	14902.37±990.51		94.20±24.53
t值	0.67	4.75	3.34	Z值	-4.66	0.58	2.56	9.68	Z值	-4.66
P值	0.45	<0.001	0.002	P值	<0.001	0.57	0.013	<0.001	P值	<0.001
	手术时间（min）
	149.67±36.22
	94.20±24.53
Z值	-4.66
P值	<0.001
	术后24H疼痛VAS评分	满意度评分	住院总费用（元）
实验组（n=30）	3.73±1.34	5.47±1.20	18177.90±1566.81
对照组 (n=30)	3.97±1.77	4.73±1.02	14902.37±990.51
t值	0.58	2.56	9.68
P值	0.57	0.013	<0.001

## Sheet: Sheet2
两组并发症及复发率比较 例（%）
	并发症
组别	出血	感染	病理可见甲状旁腺组织	喉返、喉上神经损伤	转移复发
实验组（n=30）	0	1(3.33)	2(6.67)	0	0
对照组（n=30）	1(3.33)	1(3.33)	0	0	0
X2	0.22
P值	0.64				P>0.05

## Sheet: Sheet3
2021年与2020年实验组数据对比
	手术时间（min）	术中出血(ml)	引流管放置时间(d)		并发症 例（%）
2020年（n=20）	159.00±38.75	13.50±4.01	7.00±1.72		3.00（15.00%）
2021年 (n=10)	131.00±23.89	13.50±4.12	5.30±1.42		0.00(0.00%)
t值	2.08	0	2.69	X2	1.67
P值	0.046	1	0.012	P值	0.19

## Sheet: Sheet4
			随访信息
		3月随访			6月随访			12月随访				6月随访		12月随访
	颈部不适感	轻度	中度	重度	轻度	中度	重度	轻度	中度	重度	颈部不适感	轻度	中、重度	轻度	中、重度
	实验组（n=30）	20	6	4	19	7	4	24	4	2	实验组（n=30）	19	11	24	6
	对照组（n=30）	10	15	5	11	15	4	16	11	3	对照组（n=30）	11	19	16	14
	X2	7.26			5.02			5.21			X2	4.27		4.8
	P值	0.023			0.097			0.074			P值	0.039		0.028
	颈部不适感
	实验组（n=30）
	对照组（n=30）
	X2
	P值
		不影响		轻度影响		影响		严重影响
	实验组（n=30）	13		15		2		0
	对照组（n=30）	0		15		14		1
	X2	25.33
	P值	P<0.001

## Sheet: Sheet6
	经腋窝及经颈前甲状腺手术选择对比研究
	姓名：		性别：		年龄：		就诊号：
